# Supplementary material for: True Preoperative Liquid Fasting in Romania—A Secondary Analysis of the Thirst Study
Source: Nutrients. 2026 May 27;18(11):1714. doi: 10.3390/nu18111714 (PMC13259189; doi:10.3390/nu18111714)
Supplement: Supplementary file 1 [file nutrients-18-01714-s001.zip]

Archive with 6 entries (6 files):
- Supplementary material S1.pdf
- Supplementary material S2_STROBE_checklist_cohort.pdf
- Supplementary material S3.pdf
- Supplementary material S4.pdf
- Supplementary material S5.pdf
- Supplementary material S6.pdf
